# Supplementary material for: Cumulative Metabolic and Epigenetic Effects of Paternal and/or Maternal Supplementation with Arachidonic Acid across Three Consecutive Generations in Mice
Source: Cells. 2022 Mar 21;11(6):1057. doi: 10.3390/cells11061057 (PMC8947399; doi:10.3390/cells11061057)
Supplement: Supplementary file 1 [file cells-11-01057-s001.zip]

Archive with 2 entries (2 files):
- cells-1601211 supp.xlsx
- cells-1601211-supplementary.pdf
